# Supplementary material for: A Comparison of Feathers and Oral Swab Samples as DNA Sources for Molecular Sexing in Companion Birds
Source: Animals (Basel). 2023 Feb 2;13(3):525. doi: 10.3390/ani13030525 (PMC9913368; doi:10.3390/ani13030525)
Supplement: Supplementary file 1 [file animals-13-00525-s001.zip]

Archive with 1 entries (1 files):
- animals-2107763-supplementary material s1.pdf
